# Supplementary material for: Enhancing Drug Efficacy against Mastitis Pathogens—An In Vitro Pilot Study in Staphylococcus aureus and Staphylococcus epidermidis
Source: Animals (Basel). 2020 Nov 15;10(11):2117. doi: 10.3390/ani10112117 (PMC7696410; doi:10.3390/ani10112117)
Supplement: Supplementary file 1 [file animals-10-02117-s001.zip]

Archive with 2 entries (2 files):
- animals-972573-SI.pdf
- unique-drugs.xlsx
