# Supplementary material for: Enhancing Drug Efficacy against Mastitis Pathogens—An In Vitro Pilot Study in Staphylococcus aureus and Staphylococcus epidermidis
Source: Animals (Basel). 2020 Nov 15;10(11):2117. doi: 10.3390/ani10112117 (PMC7696410; doi:10.3390/ani10112117)
Supplement: Supplementary file 1 [file animals-10-02117-s001.zip › unique-drugs.xlsx]

## Sheet: Sheet1
	Brucella melitensis		Corynebacterium bovis			E Coli			Enterococcus faecalis			Enterococcus faecium			Klebsiella oxytoca			Klebsiella pneumoniae			Nocardia abscessus			P aeruginosa			Pasteurella multocida			Serratia liquefaciens			Staphylococcus aureus			Staphylococcus epidermidis			Streptococcus agalactiae			Streptococcus dysgalactiae			Trueperella pyogenes
DB00141	N-Acetyl-D-glucosamine		DB01903	5-Bromo-2'-Deoxyuridine-5'-Monophosphate		DB02379	Beta-D-Glucose		DB00630	Alendronic acid		DB03196	4-Nitrophenyl-Ara		DB00761	Potassium Chloride		DB06817	Raltegravir		DB02641; DB03814; DB04165			DB00142			DB01768	Methylumbelliferyl Sialic Acid		DB01694	D-tartaric acid		DB05317	TAK-475		DB00144	Phosphatidyl serine		DB00786	Marimastat		DB00724	Imiquimod		DB03283	beta-L-fucose
DB00157	NADH		DB08785	4-METHYL-2H-CHROMEN-2-ONE		DB04147	Lauryl Dimethylamine-N-Oxide		DB02325	Isopropyl Alcohol		DB00186	Lorazepam		DB03661	Cysteinesulfonic Acid		DB02086	(3,4-Dihydroxy-Phenyl)-Triphenyl-Arsonium		DB00013; DB03127			DB00143; DB04700			DB00143	Glutathione		DB02032	1-(3-Mercapto-2-Methyl-Propionyl)-Pyrrolidine-2-Carboxylic Acid		DB03945	N,N,N-Trimethyl-2-(phosphonooxy)ethanaminium		DB00152	Thiamine		DB03685	Uridine-5'-Monophosphate		DB00761	Potassium Chloride		DB02379	Beta-D-Glucose
DB00945	Acetylsalicylic acid		DB01826	N-Butyl Isocyanide		DB03929	D-Serine		DB01861	Uridine diphosphate glucose		DB00163	Vitamin E		DB03721	N-acetyl-alpha-neuraminic acid		DB07910	PHENYLALANINDIOL		DB01844; DB02114; DB02341; DB03202; DB03702; DB03757; DB03890; DB03925; DB06951; DB07433; DB07955; DB07956; DB07957; DB08007; DB08614; DB08640; DB08641			DB00761; DB00887			DB03296	Lactose Sialic Acid		DB03661	Cysteinesulfonic Acid		DB02379	Beta-D-Glucose		DB03708	Adenosine-5'-Phosphosulfate		DB03247	Riboflavin Monophosphate		DB00144	Phosphatidyl serine		DB00561	Doxapram
DB00142	L-Glutamic Acid		DB01937	Guanosine-2'-Monophosphate		DB08264	(1R, 2S)-cis 1,2 dihydroxy-1,2-dihydronaphthalene		DB02379	Beta-D-Glucose		DB00119	Pyruvic acid		DB02325	Isopropyl Alcohol		DB02325	Isopropyl Alcohol		DB00583; DB02648; DB03832			DB02306; DB04372			DB00608	Chloroquine		DB08161	(S)-2-(MERCAPTOMETHYL)-5-PHENYLPENTANOIC ACID		DB03721	N-acetyl-alpha-neuraminic acid		DB04985	PCK3145		DB00119	Pyruvic acid		DB03661	Cysteinesulfonic Acid		DB02034	Swainsonine
DB03152	B-2-Octylglucoside		DB03147	Flavin adenine dinucleotide		DB04233	(Hydroxyethyloxy)Tri(Ethyloxy)Octane		DB02061	Cellobiose		DB03870	Ara-Alpha(1,3)-Xyl		DB04147	Lauryl Dimethylamine-N-Oxide		DB04206	Nz2-Tryptophan		DB00127			DB00126; DB00139			DB01915	S-Hydroxycysteine		DB01852	Kaempherol		DB04465	Lactose		DB02512	1,6-Fructose Diphosphate (Linear Form)					DB02379	Beta-D-Glucose		DB01076	Atorvastatin
DB01017	Minocycline		DB03761	5-Fluoro-2'-Deoxyuridine-5'-Monophosphate		DB02856	Methyl-Carbamic Acid Ethyl Ester		DB03435	Uridine-5'-Diphosphate		DB00231	Temazepam		DB02506	2,6,8-Trimethyl-3-Amino-9-Benzyl-9-Methoxynonanoic Acid		DB08115	2-aminoethyl naphthalen-1-ylacetate		DB00820			DB04548			DB02486	2-Hydroxyethyl Disulfide		DB04598	2-AMINO-4-CHLORO-3-HYDROXYBENZOIC ACID					DB04768	Pyrithiamine Pyrophosphate					DB01870	1,4-Dithio-Alpha-D-Mannose		DB03389	alpha-D-Xylopyranose
DB03317	Heme C		DB03800	2'-deoxyuridylic acid		DB03919	Ethyl-Carbamic Acid Methyl Ester		DB01077	Etidronic acid		DB00402	Eszopiclone		DB02169	9,10-Deepithio-9,10-Didehydroacanthifolicin		DB02994	Hydroxydimethylarsine Oxide		DB00421			DB02379; DB02561; DB03740			DB02943	N-(4-Aminobutanoyl)-S-(4-Methoxybenzyl)-L-Cysteinylglycine		DB01296	Glucosamine					DB04326	1,3-Dihydroxyacetonephosphate					DB05202	ARC1779		DB05798	GEM-231
DB00659	Acamprosate		DB03317	Heme C		DB08501	DIETHYL PROPANE-1,3-DIYLBISCARBAMATE					DB00628	Clorazepate		DB00586	Diclofenac		DB03118	1-(5-Chloroindol-3-Yl)-3-Hydroxy-3-(2h-Tetrazol-5-Yl)-Propenone		DB08515			DB00126; DB04847			DB03003	Glutathione Sulfonic Acid		DB00786	Marimastat					DB04733	1,6-DI-O-PHOSPHONO-D-MANNITOL					DB00284	Acarbose		DB00204	Dofetilide
DB04147	Lauryl Dimethylamine-N-Oxide		DB03178	Guanosine-2',3'-Cyclophosphorothioate		DB02590	Abequose					DB00829	Diazepam		DB00252	Phenytoin		DB03676	Cystein-S-Yl Cacodylate		DB02494; DB07374; DB08437			DB04214			DB03602	S-Benzyl-Glutathione		DB00786	Marimastat					DB08240	N-(4-CHLOROPHENYL)-3-(PHOSPHONOOXY)NAPHTHALENE-2-CARBOXAMIDE					DB00045	OspA lipoprotein		DB03801	Lysine Nz-Carboxylic Acid
DB04141	2-Hexyloxy-6-Hydroxymethyl-Tetrahydro-Pyran-3,4,5-Triol					DB04028	Tyvelose					DB00897	Triazolam		DB01992	Coenzyme A		DB03963	S-(Dimethylarsenic)Cysteine		DB03127			DB01752			DB04132	S-Hexylglutathione		DB08263	N-(carboxycarbonyl)-D-phenylalanine											DB01183	Naloxone		DB01159	Halothane
DB04229	7,10,13-Tri(Carboxymethyl)-5,15-Dioxo-4,7,10,13,16-Pentaaza-1,19-Dithianonadecane											DB00962	Zaleplon		DB04538	2s,3s-3-Methylaspartic Acid		DB07575	2,4-DIAMINO-1,5-DIPHENYL-3-HYDROXYPENTANE		DB02154; DB02450			DB00142						DB04216	Quercetin											DB00887	Bumetanide		DB04465	Lactose
DB03088	Pyroglutamic Acid											DB01068	Clonazepam		DB00347	Trimethadione		DB08027	1-(3-chloro-4-methylphenyl)-3-{2-[({5-[(dimethylamino)methyl]-2-furyl}methyl)thio]ethyl}urea		DB06881			DB00608; DB01942; DB04132						DB05212	HE3286											DB04164	1,4-Deoxy-4-((5-Hydroxymethyl-2,3,4-Trihydroxycyclohex-5-Enyl)Amino)Fructose		DB02318	2-Deoxy-2-Fluoro-Alpha-D-Mannosyl Fluoride
DB02772	Sucrose											DB01178	Chlormezanone		DB04265	N-acetyl-beta-neuraminic acid		DB08231	MYRISTIC ACID		DB06900			DB07722						DB08271	N-ISOBUTYL-N-[4-METHOXYPHENYLSULFONYL]GLYCYL HYDROXAMIC ACID											DB02218	N-[4-Hydroxymethyl-Cyclohexan-6-Yl-1,2,3-Triol]-4,6-Dideoxy-4-Aminoglucopyranoside		DB01261	Sitagliptin
DB04256	4-(1-Amino-1-Carboxy-Ethyl)-Benzoic Acid											DB01198	Zopiclone		DB02413	Hydroxyethylcysteine		DB08930	Dolutegravir		DB00157			DB03147						DB05451	P54											DB02730	4-Methylthio-Alpha-D-Mannose		DB04491	Diisopropylphosphono Group
DB08690	UBIQUINONE-2											DB01544	Flunitrazepam		DB04272	Citric Acid		DB09101	Elvitegravir		DB06848; DB06849			DB03151						DB05464	NOX-700											DB03088	Pyroglutamic Acid		DB02004	5-(Aminomethyl)-6-(2,4-Dichlorophenyl)-2-(3,5-Dimethoxyphenyl)Pyrimidin-4-Amine
DB02110	Protoporphyrin Ix Containing Co											DB01587	Ketazolam		DB02860	Calyculin A					DB08818			DB07935; DB09299						DB05471	SGN-30											DB03092	5-Hydroxymethyl-Chonduritol		DB07779	N-({(2S)-1-[(3R)-3-AMINO-4-(2-FLUOROPHENYL)BUTANOYL]PYRROLIDIN-2-YL}METHYL)BENZAMIDE
DB03934	Protoporphyrin Ix Containing Zn														DB04675	(2S,5R,8S,11R,12S,15S,18S,19S,E)-8-ISOBUTYL-18-((5S,6S)-6-METHOXY-3,5-DIMETHYL-7-PHENYLHEPTYL)-1,2,5,12,15,19-HEXAMETHYL-3,6,9,13,16,20,25-HEPTAOXO-1,4,7,10,14,17,21-HEPTAAZACYCLOPENTACOS-21-ENE-11,22-DICARBOXYLIC ACID					DB01839; DB01985; DB02475			DB02379						DB05487	CC-8490											DB03277	alpha-maltotriose		DB07072	(1S,2R,5S)-5-[3-(TRIFLUOROMETHYL)-5,6-DIHYDRO[1,2,4]TRIAZOLO[4,3-A]PYRAZIN-7(8H)-YL]-2-(2,4,5-TRIFLUOROPHENYL)CYCLOHEXANAMINE
DB03977	N-Trimethyllysine														DB04738	Motuporin					DB08585; DB08586			DB08348						DB05767	HMPL-004											DB03323	Maltose		DB04855	Dronedarone
DB04249	Zinc Substituted Heme C														DB00818	Propofol					DB08542			DB04580; DB04605																		DB04417	P-Nitrophenol		DB02492	Ghavamiol
DB05070	ADX10059														DB00909	Zonisamide					DB02253; DB04233			DB03297																		DB05391	liposomal prostaglandin E1		DB01884	2-Amino-3-Methyl-1-Pyrrolidin-1-Yl-Butan-1-One
DB06060	ADX-48621														DB01195	Flecainide					DB00831; DB00922; DB01023; DB01244; DB01373; DB01375; DB03944; DB04513			DB06952; DB08636; DB08637																		DB01922	Maltosyl-Alpha (1,4)-D-Gluconhydroximo-1,5-Lactam		DB04577	1-(1-phenylcyclopentyl)methylamine
DB06201	Rufinamide														DB00273	Topiramate					DB00477; DB00527; DB00622; DB00623; DB00753; DB00831; DB00836; DB00850; DB00925; DB01023; DB01065; DB01069; DB01100; DB01115; DB01244; DB01373; DB01429; DB02868; DB03900; DB03977; DB04513; DB04825; DB04841; DB08039; DB08231			DB03151																		DB03963	S-(Dimethylarsenic)Cysteine		DB03253	(2s)-Pyrrolidin-2-Ylmethylamine
DB04799	5-n-undecyl-6-hydroxy-4,7-dioxobenzothiazole														DB03566	Spermidine					DB07483; DB08319			DB00114; DB00160; DB07069																		DB02767	3-Hydroxy-Myristic Acid		DB07830	(4R,5R)-5-AMINO-1-[2-(1,3-BENZODIOXOL-5-YL)ETHYL]-4-(2,4,5-TRIFLUOROPHENYL)PIPERIDIN-2-ONE
DB07401	METHYL (2Z)-2-(2-{[6-(2-CYANOPHENOXY)PYRIMIDIN-4-YL]OXY}PHENYL)-3-METHOXYACRYLATE														DB00568	Cinnarizine					DB02154; DB02450; DB02706; DB04749; DB07526			DB01136; DB02342; DB08687																		DB02889	4-O-(4,6-Dideoxy-4-{[4,5,6-Trihydroxy-3-(Hydroxymethyl)Cyclohex-2-En-1-Yl]Amino}-Beta-D-Lyxo-Hexopyranosyl)-Alpha-D-Erythro-Hexopyranose		DB07081	(2R)-4-[(8R)-8-METHYL-2-(TRIFLUOROMETHYL)-5,6-DIHYDRO[1,2,4]TRIAZOLO[1,5-A]PYRAZIN-7(8H)-YL]-4-OXO-1-(2,4,5-TRIFLUOROPHENYL)BUTAN-2-AMINE
DB07636	5-HEPTYL-6-HYDROXY-1,3-BENZOTHIAZOLE-4,7-DIONE														DB01121	Phenacemide					DB00583; DB01016; DB01074			DB00242																		DB03439	4,6-Dideoxy-4-Amino-Alpha-D-Glucose		DB07092	(2S,3S)-3-AMINO-4-(3,3-DIFLUOROPYRROLIDIN-1-YL)-N,N-DIMETHYL-4-OXO-2-(TRANS-4-[1,2,4]TRIAZOLO[1,5-A]PYRIDIN-6-YLCYCLOHEXYL)BUTANAMIDE
DB07763	(5S)-3-ANILINO-5-(2,4-DIFLUOROPHENYL)-5-METHYL-1,3-OXAZOLIDINE-2,4-DIONE														DB01438	Phenazopyridine					DB00290			DB00089; DB00142; DB06928; DB07754																		DB03495	4,6-Dideoxy-4-{[4,5,6-Trihydroxy-3-(Hydroxymethyl)Cyclohex-2-En-1-Yl]Amino}-Alpha-D-Lyxo-Hexopyranosyl-(1->4)-Alpha-D-Threo-Hexopyranosyl-(1->6)-Alpha-L-Threo-Hexopyranose		DB02742	Kifunensine
DB07778	FAMOXADONE														DB01595	Nitrazepam					DB08038			DB04646; DB08453																		DB03773	6-Deoxy-Alpha-D-Glucose		DB07356	(1S)-2-[(2S,5R)-2-(AMINOMETHYL)-5-ETHYNYLPYRROLIDIN-1-YL]-1-CYCLOPENTYL-2-OXOETHANAMINE
DB08330	METHYL (2Z)-3-METHOXY-2-{2-[(E)-2-PHENYLVINYL]PHENYL}ACRYLATE														DB04855	Dronedarone					DB00583; DB01992; DB02648			DB03309; DB03317; DB03469																		DB03971	Acarbose Derived Hexasaccharide		DB04578	(S)-2-[(R)-3-amino-4-(2-fluorophenyl)butyryl]-1,2,3,4-tetrahydroisoquinoline-3-carboxamide
DB08453	2-NONYL-4-HYDROXYQUINOLINE N-OXIDE														DB04930	Permethrin					DB08231			DB00206; DB00368; DB01363; DB01442; DB01577																		DB04453	4-O-(4,6-Dideoxy-4-{[4-[(4-O-Hexopyranosylhexopyranosyl)Oxy]-5,6-Dihydroxy-3-(Hydroxymethyl)Cyclohex-2-En-1-Yl]Amino}Hexopyranosyl)Hexopyranose		DB03660	4-Iodo-L-phenylalanine
DB03127	Benzamidine														DB05232	Tetrodotoxin					DB08889			DB01250																		DB04618	4,6-DIDEOXY-4-{[4-[(4-O-HEXOPYRANOSYLHEXOPYRANOSYL)OXY]-5,6-DIHYDROXY-3-(HYDROXYMETHYL)CYCLOHEX-2-EN-1-YL]AMINO}HEXOPYRANOSYL-(1->4)HEXOPYRANOSYL-(1->4)HEXOPYRANOSE		DB07851	(3R,4S)-1-(3,4-DIMETHOXYPHENYL)-3-(3-METHYLPHENYL)PIPERIDIN-4-AMINE
															DB00593	Ethosuximide					DB02308; DB02541; DB02585; DB03127; DB03129; DB03637; DB04109; DB04369			DB00435; DB01020; DB08931; DB09241; DB13170																		DB05475	SCV-07		DB07135	(2S,3S)-3-AMINO-4-[(3S)-3-FLUOROPYRROLIDIN-1-YL]-N,N-DIMETHYL-4-OXO-2-(TRANS-4-[1,2,4]TRIAZOLO[1,5-A]PYRIDIN-5-YLCYCLOHEXYL)BUTANAMIDE
															DB00661	Verapamil					DB00548; DB01126; DB01216			DB03317; DB03469																		DB03017	Lauric Acid		DB03008	5-Fluoro-Beta-L-Gulosyl Fluoride
															DB01388	Mibefradil					DB00030; DB00071			DB08492																		DB04237	Tris(Hydroxyethyl)Aminomethane		DB07412	1-biphenyl-2-ylmethanamine
															DB04841	Flunarizine					DB00184			DB08603																		DB04933	Eritoran		DB07015	(3R,4R)-4-(pyrrolidin-1-ylcarbonyl)-1-(quinoxalin-2-ylcarbonyl)pyrrolidin-3-amine
															DB05246	Methsuximide					DB00188; DB08515; DB08889			DB00055; DB05777																		DB08231	MYRISTIC ACID		DB08024	1-[2-(S)-AMINO-3-BIPHENYL-4-YL-PROPIONYL]-PYRROLIDINE-2-(S)-CARBONITRILE
																					DB08515			DB02701; DB08348																					DB08044	(1S,6R)-3-{[3-(TRIFLUOROMETHYL)-5,6-DIHYDRO[1,2,4]TRIAZOLO[4,3-A]PYRAZIN-7(8H)-YL]CARBONYL}-6-(2,4,5-TRIFLUOROPHENYL)CYCLOHEX-3-EN-1-AMINE
																					DB08889			DB00163; DB00179; DB00233; DB00244; DB00471; DB00586; DB00711; DB00744; DB00795; DB00939; DB01014; DB01017; DB01892; DB04725; DB05431																					DB08051	(2R)-4-(2-BENZOYL-1,2-DIAZEPAN-1-YL)-4-OXO-1-(2,4,5-TRIFLUOROPHENYL)BUTAN-2-AMINE
																					DB08889			DB04191																					DB07154	(3R)-4-[(3R)-3-AMINO-4-(2,4,5-TRIFLUOROPHENYL)BUTANOYL]-3-METHYL-1,4-DIAZEPAN-2-ONE
																					DB02032			DB04233																					DB03414	5-Thio-a/B-D-Mannopyranosylamine
																					DB05161			DB02428; DB03149; DB04245; DB04490; DB07581; DB07634; DB08231; DB08274; DB08286; DB08421; DB08425; DB08474; DB08663; DB08664; DB08686																					DB07465	(1S,3S,5S)-2-{(2S)-2-amino-2-[(1R,3S,5R,7S)-3-hydroxytricyclo[3.3.1.1~3,7~]dec-1-yl]acetyl}-2-azabicyclo[3.1.0]hexane-3-carbonitrile
																					DB03149; DB03297; DB03814; DB04016; DB07680			DB01915; DB02003; DB02586; DB03492; DB03570; DB03840; DB03871; DB04085; DB04100; DB04231; DB04550; DB06968																					DB07021	(7R,8R)-8-(2,4,5-trifluorophenyl)-6,7,8,9-tetrahydroimidazo[1,2-a:4,5-c']dipyridin-7-amine
																					DB00583; DB01074			DB03088																					DB08164	(3R,4R)-1-{6-[3-(METHYLSULFONYL)PHENYL]PYRIMIDIN-4-YL}-4-(2,4,5-TRIFLUOROPHENYL)PIPERIDIN-3-AMINE
																					DB01708; DB03147			DB03317																					DB07181	4'-[(1R)-1-amino-2-(2,5-difluorophenyl)ethyl]biphenyl-3-carboxamide
																					DB02467; DB08646			DB05222																					DB03955	1-deoxymannojirimycin
																					DB00188; DB08515; DB08889			DB00122																					DB07482	(2R)-N-[(2R)-2-(DIHYDROXYBORYL)-1-L-PROLYLPYRROLIDIN-2-YL]-N-[(5R)-5-(DIHYDROXYBORYL)-1-L-PROLYLPYRROLIDIN-2-YL]-L-PROLINAMIDE
																					DB02018; DB04654; DB04764; DB06962																								DB07067	(2S,3S)-3-{3-[4-(METHYLSULFONYL)PHENYL]-1,2,4-OXADIAZOL-5-YL}-1-OXO-1-PYRROLIDIN-1-YLBUTAN-2-AMINE
																					DB00290																								DB08382	2-(4-{(3S,5S)-5-[(3,3-difluoropyrrolidin-1-yl)carbonyl]pyrrolidin-3-yl}piperazin-1-yl)pyrimidine
																					DB00367; DB01126; DB01216; DB09389																								DB07193	(2R,3R)-7-(methylsulfonyl)-3-(2,4,5-trifluorophenyl)-1,2,3,4-tetrahydropyrido[1,2-a]benzimidazol-2-amine
																					DB01662; DB01704; DB01963; DB03976; DB06692; DB07380; DB07383; DB07668; DB07749; DB07899; DB08119; DB08374; DB08565; DB08566; DB08692; DB08693																								DB06984	(1R,2R,3R,4S,5R)-4-(BENZYLAMINO)-5-(METHYLTHIO)CYCLOPENTANE-1,2,3-TRIOL
																					DB00030; DB00071																								DB07666	(3R,4S)-1-{6-[3-(METHYLSULFONYL)PHENYL]PYRIMIDIN-4-YL}-4-(2,4,5-TRIFLUOROPHENYL)PYRROLIDIN-3-AMINE
																					DB02838; DB02988; DB03147; DB03225; DB03531; DB03793; DB04166; DB07979																								DB08429	N-({(2S)-1-[(3R)-3-amino-4-(3-chlorophenyl)butanoyl]pyrrolidin-2-yl}methyl)-3-(methylsulfonyl)benzamide
																					DB02325																								DB07239	7-(aminomethyl)-6-(2-chlorophenyl)-1-methyl-1H-benzimidazole-5-carbonitrile
																					DB02332; DB03147																								DB08321	(1S,2S,3R,6R)-4-(hydroxymethyl)-6-(octylamino)cyclohex-4-ene-1,2,3-triol
																					DB03600; DB04951																								DB08530	7-BENZYL-1,3-DIMETHYL-8-PIPERAZIN-1-YL-3,7-DIHYDRO-PURINE-2,6-DIONE
																					DB00036; DB00100; DB00170; DB04590; DB04593; DB04606; DB04758; DB04767; DB07207; DB07247; DB07376; DB08232																								DB08445	(3R,4S)-1-[6-(6-METHOXYPYRIDIN-3-YL)PYRIMIDIN-4-YL]-4-(2,4,5-TRIFLUOROPHENYL)PYRROLIDIN-3-AMINE
																					DB00513																								DB07271	(3R)-4-[(3R)-3-AMINO-4-(2,4,5-TRIFLUOROPHENYL)BUTANOYL]-3-(2,2,2-TRIFLUOROETHYL)-1,4-DIAZEPAN-2-ONE
																					DB02360; DB04016																								DB08588	2-({2-[(3R)-3-AMINOPIPERIDIN-1-YL]-4-OXOQUINAZOLIN-3(4H)-YL}METHYL)BENZONITRILE
																					DB00019; DB00058; DB00099; DB02341; DB03925; DB05161																								DB08504	6-(4-{(1S,2S)-2-AMINO-1-[(DIMETHYLAMINO)CARBONYL]-3-[(3S)-3-FLUOROPYRROLIDIN-1-YL]-3-OXOPROPYL}PHENYL)-1H-[1,2,4]TRIAZOLO[1,5-A]PYRIDIN-4-IUM
																					DB06901																								DB07328	METHYL 4-{[({[(2R,5S)-5-{[(2S)-2-(AMINOMETHYL)PYRROLIDIN-1-YL]CARBONYL}PYRROLIDIN-2-YL]METHYL}AMINO)CARBONYL]AMINO}BENZOATE
																					DB01805; DB01973; DB02325; DB02464; DB03127; DB03976; DB04325; DB04410																								DB08672	4-[(3R)-3-{[2-(4-FLUOROPHENYL)-2-OXOETHYL]AMINO}BUTYL]BENZAMIDE
																					DB01665; DB01705; DB01725; DB01737; DB01741; DB01745; DB01767; DB01771; DB01805; DB01836; DB01876; DB01905; DB01939; DB02045; DB02063; DB02081; DB02084; DB02112; DB02193; DB02269; DB02287; DB02288; DB02354; DB02366; DB02435; DB02463; DB02464; DB02526; DB02665; DB02744; DB02812; DB02875; DB02989; DB03016; DB03081; DB03127; DB03136; DB03159; DB03173; DB03213; DB03243; DB03251; DB03337; DB03373; DB0…																								DB08743	2-({8-[(3R)-3-AMINOPIPERIDIN-1-YL]-1,3-DIMETHYL-2,6-DIOXO-1,2,3,6-TETRAHYDRO-7H-PURIN-7-YL}METHYL)BENZONITRILE
																					DB01708; DB03515; DB03619																								DB08882	Linagliptin
																					DB06692
																					DB00036; DB00522; DB03297; DB03643; DB03865
																					DB00170; DB00464
																					DB05311; DB06404; DB09228
																					DB00100; DB06404; DB07022; DB07023; DB07071; DB07074; DB07077; DB07212; DB07299; DB07887; DB09228
																					DB01023; DB01373; DB04682
																					DB01561; DB03515; DB04693; DB08308
																					DB03127
																					DB00013; DB00513; DB01050; DB01088; DB06404; DB07684; DB09228
																					DB00013; DB00594; DB01905; DB01977; DB02193; DB02398; DB02473; DB02526; DB02551; DB02705; DB03046; DB03082; DB03127; DB03136; DB03159; DB03476; DB03729; DB03782; DB03865; DB03876; DB04059; DB04172; DB05254; DB06854; DB06855; DB06856; DB06857; DB07076; DB07122; DB07129; DB07625; DB07626; DB08072; DB08697
																					DB06404; DB06689; DB09228
																					DB00009; DB00013; DB00015; DB00029; DB00031; DB00086; DB00302; DB00513; DB03709; DB04925; DB06692
																					DB03058; DB04459
																					DB00025; DB00036; DB00100; DB00170; DB00569; DB01109; DB01225; DB03847; DB04673; DB05362; DB05713; DB06228; DB06605; DB06920; DB07211; DB07261; DB07277; DB07278; DB07605; DB07629; DB07630; DB07800; DB07804; DB07843; DB07844; DB07847; DB07848; DB07872; DB07875; DB07973; DB07974; DB08143; DB08173; DB08174; DB08426; DB08477; DB08487; DB08488; DB08495; DB08745; DB08746; DB09075; DB13150
																					DB00025; DB00170; DB05131; DB13150
																					DB00002; DB00005; DB00051; DB00054; DB00056; DB00072; DB00073; DB00074; DB00075; DB00078; DB00081; DB00087; DB00092; DB00095; DB00108; DB00110; DB00111; DB00112; DB06404; DB09228
																					DB00001; DB00006; DB00055; DB00100; DB00170; DB00278; DB01123; DB01766; DB01767; DB02193; DB02723; DB03136; DB03159; DB03847; DB03865; DB04136; DB04591; DB04697; DB04722; DB04771; DB04772; DB04786; DB04898; DB05777; DB06404; DB06695; DB06838; DB06841; DB06845; DB06850; DB06853; DB06854; DB06858; DB06859; DB06861; DB06865; DB06866; DB06868; DB06869; DB06878; DB06911; DB06919; DB06929; DB06936; DB0…
																					DB04732
																					DB04732
																					DB00171
																					DB02032
																					DB03775
																					DB04527
